# Supplementary material for: Transcriptional Response of Zebrafish Embryos Exposed to Neurotoxic Compounds Reveals a Muscle Activity Dependent hspb11 Expression
Source: PLoS One. 2011 Dec 19;6(12):e29063. doi: 10.1371/journal.pone.0029063 (PMC3242778; doi:10.1371/journal.pone.0029063)
Supplement: Table S1 — Gene sets exhibiting greatest overlap to differentially expressed genes in APM treated zebrafish embryos. The analysis was performed by the software GSEA (gene set enrichment analysis) for all genes of which a human ortholog could be identified. Gene expression patterns of APM-treatments were compared to all other treatments (controls, exposure to 1,4-dimethoxybenzene and 1,2-dinitrophenol). Only gene sets with a p-value<0.01 are shown. (XLS) [file pone.0029063.s007.xls]

## Sheet: Table S1
APM vs Rest with GSEA
NAME of Gene Set	Description	MSigDB	NOM p-val
Upregulated GeneSets after 24h
REACTOME HORMONE BIOSYNTHESIS	Genes involved in Hormone biosynthesis	C2	0
KAAB FAILED HEART ATRIUM DN	Genes down-regulated in atria of failing hearts (DCM and ICM) compared to healthy controls.	C2	0.00181159
RESPONSE TO OXIDATIVE STRESS	Genes annotated by the GO term GO:0006979. A change in state or activity of a cell or an organism (in terms of movement, secretion, enzyme production, gene expression, etc.) as a result of oxidative stress, a state often resulting from exposure to high levels of reactive oxygen species, e.g. superoxide anions, hydrogen peroxide (H2O2), and hydroxyl radicals.	C5	0.00357143
AMIT EGF RESPONSE 120 MCF10A	Genes whose expression peaked at 120 min after stimulation of MCF10A cells with EGF [Gene ID=1950].	C2	0.00392157
RASHI RESPONSE TO IONIZING RADIATION 5	Cluster 5: early responding genes activated in ATM [GeneID=472] deficient but not in the wild type tissues.	C2	0.00446429
YAO TEMPORAL RESPONSE TO PROGESTERONE CLUSTER 9	Genes co-regulated in uterus during a time course response to progesterone [PubChem=5994]: SOM cluster 9.	C2	0.00522648
ANTI APOPTOSIS	Genes annotated by the GO term GO:0006916. A process which directly inhibits any of the steps required for cell death by apoptosis.	C5	0.00639659
REACTOME BIOLOGICAL OXIDATIONS	Genes involved in Biological oxidations	C2	0.00992064
Downregulated GeneSets after 24h
LU TUMOR ANGIOGENESIS UP	Up-regulated genes of putative pathways stimulated in tumor endothelial cells by papillary serous ovarian epithelial tumor cells.	C2	0
ROSS ACUTE MYELOID LEUKEMIA CBF	Top 100 probe sets for core-binding factor (CBF) acute myeloid leukemia (AML): contains CBFB MYH11 [Gene ID=865, 4629] or AML1 ETO [Gene ID=861, 862] fusions.	C2	0
KYNG DNA DAMAGE DN	Genes changed after DNA damage in cell lines from young donors, and that had a GO annotation.	C2	0
FONTAINE THYROID TUMOR UNCERTAIN MALIGNANCY UP	Genes up-regulated in thyroid tumors of uncertain malignancy (T-UM) compared to other thyroid tumors.	C2	0
ORGAN MORPHOGENESIS	Genes annotated by the GO term GO:0009887. Morphogenesis of an organ. An organ is defined as a tissue or set of tissues that work together to perform a specific function or functions. Morphogenesis is the process by which anatomical structures are generated and organized. Organs are commonly observed as visibly distinct structures, but may also exist as loosely associated clusters of cells that w…	C5	0
NEUROGENESIS	Genes annotated by the GO term GO:0022008. Generation of cells within the nervous system.	C5	0.0017762
ROSS AML WITH AML1 ETO FUSION	Top 100 probe sets for pediatric acute myeloid leukemia (AML) subtype t(8;21) ; has AML1 ETO fusion [Gene ID=861, 862].	C2	0.00198413
KEGG AXON GUIDANCE	Axon guidance	C2	0.00350877
CELL MIGRATION	Genes annotated by the GO term GO:0016477. The orderly movement of cells from one site to another, often during the development of a multicellular organism.	C5	0.00378072
MARIADASON RESPONSE TO CURCUMIN SULINDAC 5	Cluster 5: genes up-regulated in SW260 cells (colon cancer) by curcumin and sulindac [PubChem=969516, 5352].	C2	0.00389105
VART KSHV INFECTION ANGIOGENIC MARKERS DN	Angiogenic markers down-regulated in lymph endothelial cells upon infection with KSHV (Kaposi's sarcoma herpes virus).	C2	0.00417537
VART KSHV INFECTION ANGIOGENIC MARKERS UP	Angiogenic markers up-regulated in lymph endothelial cells upon infection with KSHV (Kaposi's sarcoma herpes virus).	C2	0.00560748
WONG ENDMETRIUM CANCER DN	Genes down-regulated in cancer endometrium samples compared to the normal endometrium.	C2	0.00566038
DAVICIONI RHABDOMYOSARCOMA PAX FOXO1 FUSION DN	Genes down-regulated in RMS cells (rhabdomyosarcoma) expressing PAX3 or PAX7 fusions with FOXO1 [Gene ID=5077, 5081, 2308] compared to the fusion negative cell lines.	C2	0.00639659
RECEPTOR ACTIVITY	Genes annotated by the GO term GO:0004872. Combining with an extracellular or intracellular messenger to initiate a change in cell activity.	C5	0.0066335
BEGUM TARGETS OF PAX3 FOXO1 FUSION UP	Genes up-regulated in SaOS-2 cells (osteosarcoma) upon expression of PAX3-FOXO1 [Gene ID=5077, 2308] fusion protein off an adenoviral vector.	C2	0.00678733
KEGG WNT SIGNALING PATHWAY	Wnt signaling pathway	C2	0.00680272
WANG METHYLATED IN BREAST CANCER	Genes up-regulated in MDA468 cells (breast cancer) vs DU99 cells (normal breast) after treatment with azacytidine [PubChem=9444].	C2	0.00729927
TRANSMEMBRANE RECEPTOR ACTIVITY	Genes annotated by the GO term GO:0004888. Combining with an extracellular or intracellular messenger to initiate a change in cell activity, and spanning to the membrane of either the cell or an organelle.	C5	0.00736648
DAZARD UV RESPONSE CLUSTER G6	Cluster G6: genes increasingly down-regulated in NHEK cells (normal keratinocyte) after UV-B irradiation.	C2	0.00744879
PATTERN SPECIFICATION PROCESS	Genes annotated by the GO term GO:0007389. The developmental processes that result in the creation of defined areas or spaces within an organism to which cells respond and eventually are instructed to differentiate.	C5	0.00750469
ANATOMICAL STRUCTURE MORPHOGENESIS	Genes annotated by the GO term GO:0009653. The process by which anatomical structures are generated and organized. Morphogenesis pertains to the creation of form.	C5	0.00757576
BERNARD PPAPDC1B TARGETS DN	Genes down-regulated in ZR-75-1 cells (breast cancer, amplified 8p11-12 region) upon knockdown of PPAPDC1B [Gene ID=84513] by RNAi.	C2	0.00760456
DEVELOPMENT OF PRIMARY SEXUAL CHARACTERISTICS	Genes annotated by the GO term GO:0045137. The process whose specific outcome is the progression of the primary sexual characteristics over time, from their formation to the mature structures. The primary sexual characteristics are the testes in males and the ovaries in females and they develop in response to sex hormone secretion.	C5	0.00828157
REACTOME SIGNALING BY BMP	Genes involved in Signaling by BMP	C2	0.0094162
IWANAGA CARCINOGENESIS BY KRAS DN	Cluster 4: genes down-regulated in lung tissue samples from mice with tumor-bearing genotypes (activated KRAS [Gene ID=3845] alone or together with inactivated PTEN [Gene ID=5728]).	C2	0.01
Upregulated GeneSets after 48h
GATED CHANNEL ACTIVITY	Genes annotated by the GO term GO:0022836. Catalysis of the transmembrane transfer of a solute by a channel that opens in response to a specific stimulus.	C5	0
CHIBA RESPONSE TO TSA	Genes up-regulated in more than one of several human hepatoma cell lines by TSA [PubChem=5562].	C2	0.00194932
KAYO CALORIE RESTRICTION MUSCLE UP	Upregulated in the vastus lateralis muscle of middle aged rhesus monkeys subjected to caloric restriction since young adulthood vs age matched controls	C2	0.00198807
VOLTAGE GATED CATION CHANNEL ACTIVITY	Genes annotated by the GO term GO:0022843. Catalysis of the transmembrane transfer of a cation by a voltage-gated channel.	C5	0.0021097
VOLTAGE GATED CHANNEL ACTIVITY	Genes annotated by the GO term GO:0022832. Catalysis of the transmembrane transfer of a solute by a channel whose open state is dependent on the voltage across the membrane in which it is embedded.	C5	0.00212766
CONTRACTILE FIBER	Genes annotated by the GO term GO:0043292. Fibers, composed of actin, myosin, and associated proteins, found in cells of smooth or striated muscle.	C5	0.00223714
REACTOME STRIATED MUSCLE CONTRACTION	Genes involved in Striated Muscle Contraction	C2	0.00421941
MOOTHA GLUCONEOGENESIS	Genes involved in gluconeogenesis; based on literature and sequence annotation resources and converted to Affymetrix HG-U133A probe sets.	C2	0.00547445
TING SILENCED BY DICER	Epigenetically silenced genes up-regulated in HCT116 cells (colon cancer) hypomorphic for DICER1 [Gene ID=23405].	C2	0.00592885
KUNINGER IGF1 VS PDGFB TARGETS UP	Genes up-regulated in C2AS12 cells (myoblast) by IGF1 [Gene ID=3479] vs PDGFB [Gene ID=5155].	C2	0.00626305
KEGG FC GAMMA R MEDIATED PHAGOCYTOSIS	Fc gamma R-mediated phagocytosis	C2	0.00845666
ASTON MAJOR DEPRESSIVE DISORDER UP	Genes up-regulated in the temporal cortex samples from patients with major depressive disorder.	C2	0.00892857
COLIN PILOCYTIC ASTROCYTOMA VS GLIOBLASTOMA DN	Genes down-regulated in pilocytic astrocytoma compared to glioblastoma samples.	C2	0.00900901
TSENG IRS1 TARGETS DN	Down-regulated in brown preadipocytes with IRS1 [Gene ID=3667] knockout vs wild type controls; the knockouts have severe defects in adipocyte differentiation.	C2	0.00959693
ACTIN CYTOSKELETON	Genes annotated by the GO term GO:0015629. The part of the cytoskeleton (the internal framework of a cell) composed of actin and associated proteins. Includes actin cytoskeleton-associated complexes.	C5	0.00968992
KOBAYASHI EGFR SIGNALING 24HR UP	Genes up-regulated in H1975 cells (non-small cell lung cancer, NSCLC) resistant to gefitinib [PubChem=123631] after treatment with EGFR inhibitor CL-387785 [PubChem=2776] for 24h.	C2	0.00984252
Downregulated GeneSets after 48h
RIBOSOME	Genes annotated by the GO term GO:0005840. An intracellular organelle, about 200 A in diameter, consisting of RNA and protein. It is the site of protein biosynthesis resulting from translation of messenger RNA (mRNA).	C5	0
RIBONUCLEOPROTEIN COMPLEX	Genes annotated by the GO term GO:0030529. A macromolecular complex containing both protein and RNA molecules.	C5	0
BIOSYNTHETIC PROCESS	Genes annotated by the GO term GO:0009058. The energy-requiring part of metabolism in which simpler substances are transformed into more complex ones, as in growth and other biosynthetic processes.	C5	0
REACTOME RNA POLYMERASE III TRANSCRIPTION INITIATION FROM TYPE 3 PROMOTER	Genes involved in RNA Polymerase III Transcription Initiation From Type 3 Promoter	C2	0
WANG RESPONSE TO FORSKOLIN UP	Genes up-regulated in LNCaP cells (prostate cancer) treated with forskolin [PubChem=47936], an activator of PKA pathway.	C2	0
GINESTIER BREAST CANCER ZNF217 AMPLIFIED UP	Genes up-regulated in non-metastatic breast cancer tumors having type 1 amplification in the 20q13 region; involves ZNF217 [Gene ID=7764] locus only.	C2	0
RASHI RESPONSE TO IONIZING RADIATION 5	Cluster 5: early responding genes activated in ATM [Gene ID=472] deficient but not in the wild type tissues.	C2	0
MULLIGHAN MLL SIGNATURE 2 UP	The 'MLL signature 2': genes up-regulated in pediatric AML (acute myeloid leukemia) with rearranged MLL [Gene ID=4297] compared to the AML cases with intact MLL and NPM1 [Gene ID=4869].	C2	0
TRANSLATION INITIATION FACTOR ACTIVITY	Genes annotated by the GO term GO:0003743. Functions in the initiation of ribosome-mediated translation of mRNA into a polypeptide.	C5	0.0017094
REACTOME RNA POLYMERASE III TRANSCRIPTION	Genes involved in RNA Polymerase III Transcription	C2	0.00198807
REACTOME RNA POLYMERASE III TRANSCRIPTION INITIATION	Genes involved in RNA Polymerase III Transcription Initiation	C2	0.00204918
YAO TEMPORAL RESPONSE TO PROGESTERONE CLUSTER 10	Genes co-regulated in uterus during a time course response to progesterone [PubChem=5994]: SOM cluster 11.	C2	0.00207039
ATP DEPENDENT RNA HELICASE ACTIVITY	Genes annotated by the GO term GO:0004004. Catalysis of the reaction: ATP + H2O = ADP + phosphate, driving the unwinding of an RNA helix.	C5	0.00363636
RNA DEPENDENT ATPASE ACTIVITY	Genes annotated by the GO term GO:0008186. Catalysis of the reaction: ATP + H2O = ADP + phosphate, in the presence of RNA; drives another reaction.	C5	0.00363636
NUCLEOLUS	Genes annotated by the GO term GO:0005730. A small, dense body one or more of which are present in the nucleus of eukaryotic cells. It is rich in RNA and protein, is not bounded by a limiting membrane, and is not seen during mitosis. Its prime function is the transcription of the nucleolar DNA into 45S ribosomal-precursor RNA, the processing of this RNA into 5.8S, 18S, and 28S components of ribos…	C5	0.00365631
BOYAULT LIVER CANCER SUBCLASS G1 DN	Down-regulated genes in hepatocellular carcinoma (HCC) subclass G1, defined by unsupervised clustering	C2	0.00376648
WANG RESPONSE TO ANDROGEN UP	Genes up-regulated in LNCaP cells (prostate cancer) treated with synthetic androgen R1881 [PubChem=13766].	C2	0.00380228
JAZAG TGFB1 SIGNALING UP	Genes up-regulated in PANC-1-puro cells (pancreatic cancer) stimulated by TGF1B [Gene ID=7040] for 2 h.	C2	0.0056391
DANG REGULATED BY MYC UP	Genes up-regulated by MYC [Gene ID=4609], according to the MYC Target Gene Database.	C2	0.00571429
WANG CLIM2 TARGETS DN	Genes down-regulated in MCF7 cells (breast cancer) engineered to conditionally express a dominant negative form of CLIM2 [Gene ID=8861] by a Tet Off system.	C2	0.00619835
RIBONUCLEOPROTEIN COMPLEX BIOGENESIS AND ASSEMBLY	Genes annotated by the GO term GO:0022613. The cellular process by which a complex containing RNA and proteins, is synthesized, aggregates, and bonds together.	C5	0.00725953
MACROMOLECULE BIOSYNTHETIC PROCESS	Genes annotated by the GO term GO:0009059. The chemical reactions and pathways resulting in the formation of macromolecules, large molecules including proteins, nucleic acids and carbohydrates.	C5	0.00727273
MULLIGHAN MLL SIGNATURE 1 UP	The 'MLL signature 1': genes up-regulated in pediatric AML (acute myeloid leukemia) with rearranged MLL [Gene ID=4297] compared to all AML cases with the intact gene.	C2	0.00835073
LIANG HEMATOPOIESIS STEM CELL NUMBER SMALL VS HUGE UP	Genes up-regulated in LSK cells (bone marrow) as a function of a QTL for the size of hematopoietic stem cell (HSC) population: comparison of congenic D.B. Chr 3 (DB, small HSC population) vs parental D2 strain (huge HSC population).	C2	0.0094697
