# Supplementary material for: Transcriptional Response of Zebrafish Embryos Exposed to Neurotoxic Compounds Reveals a Muscle Activity Dependent hspb11 Expression
Source: PLoS One. 2011 Dec 19;6(12):e29063. doi: 10.1371/journal.pone.0029063 (PMC3242778; doi:10.1371/journal.pone.0029063)
Supplement: Table S2 — List of primers used in this study. (XLS) [file pone.0029063.s008.xls]

## Sheet: Table S2
	Primer	Sequence	Amplicon length	Accession number
	hspb11-ORF_For	AAGCCAGAAGAAGCCAAACA		NM_001099427
	hspb11-ORF_Rev	AATCCGTTCTGCATCTGGAC	743 bp
	hspb11-qPCR_For	GAGATGAGGCACAACATGGA		NM_001099427
	hspb11-qPCR_Rev	TTGTTTAACGGCGAGCTCTT	183 bp
	socs3a-qPCR_For	TCCTATGCGGCTGATGTTGAAG		NM_199950
	socs3a-qPCR_Rev	GGTGGCGGCTGGTTTCTG	163 bp
	pdlim3b-qPCR_For	CAGAGAAGCAAGACATTGATTAC		NM_001042718
	pdlim3b-qPCR_Rev	CGATGCCTGCCTGACTAC	200 bp	ENSDART00000005568
	gapdh-qPCR_For	AGGCAGAAGGCGGCAAAC		NM_001115114
	gapdh-qPCR_Rev	AAGACACCAGTAGACTCCACAAC	124 bp
	F1-MOATG-gfp	AAGGATCCAATCCACTGAAGATGCTTTGCCCGACCATGGTGAGCAAGGGCGAGGAGCTGT
	F2-MOUTR-gfp	AAGGATCCAGAAGCCAAACAGCTCAACAGCAAACCATGGTGAGCAAGGGCGAGGAGCTGT
	R1-GFP	TTCTCGAGTTACTTGTACAGCTCGTCCAT
	hspb11-Fmm	AACGACCGACGATGCTATGT
